# Supplementary material for: Disease predisposition of human leukocyte antigen class II genes influences the gut microbiota composition in patients with primary biliary cholangitis
Source: Front Immunol. 2022 Sep 20;13:984697. doi: 10.3389/fimmu.2022.984697 (PMC9531677; doi:10.3389/fimmu.2022.984697)
Supplement: Supplementary file 1 [file DataSheet_1.zip]

Archive with 10 entries (10 files):
- supplementary table S1A.docx
- supplementary table S1B .docx
- supplementary table S2A.docx
- supplementary table S2B .docx
- supplementary table S3A.docx
- supplementary table S3B.docx
- supplementary table S3C.docx
- supplementary table S4A.docx
- supplementary table S4B.docx
- supplementary table S4C.docx
